# Supplementary material for: Cost-effectiveness results comparing heat-stable carbetocin & other uterotonics in postpartum heamorrhage prevention in Uganda
Source: PLOS Glob Public Health. 2025 Apr 22;5(4):e0003562. doi: 10.1371/journal.pgph.0003562 (PMC12013952; doi:10.1371/journal.pgph.0003562)
Supplement: S1 Data — Data inputs into the model. PHC: Primary Health Care, SHC: Secondary Health Care, THC: Tertiary Health Care, PPH: Postpartum Hemorrhage, U-NMA: Uterotonic Network Meta-Analaysis, C-section: Cesarean section, KOL: Key Opinion Leaders, EMNCG: Essential maternal newborn Care guidelines. (XLSX) [file pgph.0003562.s001.xlsx]

## Sheet: Introduction
	Data Inputs Template - Cost Effectiveness model of uterotonics for the prevention of PPH following all births
	Uganda
	Overview
	This template was developed to facilitate the capture of data inputs to be entered into the Cost-effectiveness Model for Uterotonics for the Prevention of PPH in Low- & Lower-Middle Income Countries (version 3.4, 14 Mar. 2023).
	Three types of data sources were considered: peer-reviewed publication of country-specific data, published country-specific data and Key Opinion Leader (KOL) insights.
	The following categories of data inputs are sought and included on separate sheets (click on the relevant tab at the bottom of the file):
	- General settings
	- Population
	- Efficacy
	- Treatment and costs
	- Disability
	- Mortality
	- Healthcare resource use
	- BIM (Budget Impact Model)

## Sheet: General settings
General settings
	Value		Source
Name of Country (&, if applicable, sub-national level - State / County / Province)	Uganda
Valuta (local currency and acronym/symbol)	Uganda Shilling	USh	Oanda Currency Converter
Exchange rate (in local currency = to US $1)	3777.9		Oanda Currency Converter (accessed 29 Nov. 2023)
Willingness-to-pay threshold (in local currency)	3.64265e+06		World Bank, GDP per Capita (current US$, 2022)

## Sheet: Population
Population
		Source
Target cohort size of birthing women (public health facilities)	1172523	Annual health sector performance report, public facilities (2021/22)
		Source
Proportion of C-section births (in % of total births in public sector facilities)	0.105	Annual health sector performance report, public facilities (2021/22)
Distribution of women giving birth per location of healthcare setting (in %)		Source
PHC (primary healthcare centre) [in %]	0.76	Annual health sector perfomance report (2021/22)
SHC (secondary healthcare centre) [in %]	0.16
THC (tertiary healthcare centre) [in %]	0.08	[calculated automatically]
		Source
Life expectancy at birth	64.38	UN World population projects (2022)
Distribution of women by age (in % of total)		Source
15–19	0.2481	National census report (2014)
20–24	0.2131
25–29	0.1671
30–34	0.13
35–39	0.1011
40–44	0.0811
45 and above	0.059
		Source
Odds ratio for risk of severe PPH event due to anaemia	1.23	WOMAN-2 trial, Lancet Glob Health (2023); 11: e1249–59
Women with anaemia (in %) per location of healthcare setting	% of women with anaemia	Source
PHC (primary healthcare centre) [in %]	0.3	Bongomin et al (2021)
SHC (secondary healthcare centre) [in %]	0.3
THC (tertiary healthcare centre) [in %]	0.3
General Life Expectancy for Females		Source
Discount rate for future years (in %)	0.03	Shanmugam KR. (2011)
		Source
General mortality information for females by individual ages or GHO mortality age categories	GHO Age Categories	Global Health Observatory (2020) - Uganda data set
	Age Group	Alive (No. of Females)
	<1 year	100000
	1-4	96683.9
	5-9	95464
	10-14	94644.6
	15-19	94127.1
	20-24	93507.4
	25-29	92720
	30-34	91727.5
	35-39	90398.9
	40-44	88630.1
	45-49	86228.5
	50-54	83097.8
	55-59	78799.3
	60-64	73242
	65-69	65760.4
	70-74	56228.3
	75-79	44082.1
	80-84	30462
	85+	17199.1

## Sheet: Efficacy
Efficacy
Risk of PPH events (vaginal births) per severity of PPH [in %]
	Risk mild/moderate PPH event (%)	Risk severe PPH event (%)	Source
Heat-stable Carbetocin	0.061	0.026	Uterotonic Network Meta-Analysis (U-NMA), Gallos (2018)
Oxytocin	0.092	0.03
Misoprostol	0.096	0.036
Oxytocin+Misoprostol	0.06	0.025
Risk of PPH events (C-section births) per severity of PPH [in %]
	Risk mild/moderate PPH event (%)	Risk severe PPH event (%)	Source
Heat-stable Carbetocin	0.319	0.116	U-NMA, Gallos (2018)
Oxytocin	0.471	0.133
Misoprostol	0.494	0.158
Oxytocin+Misoprostol	0.299	0.124
Proportion of women requiring additional uterotonics for the treatment of PPH (excluding prophylactic uterotonics) per delivery type [in %]
Treatment arm	Proportion of women (in %)		Source
	Vaginal births	C-section births
Heat-stable carbetocin	0.052	0.137	U-NMA, Gallos (2018)
Oxytocin	0.116	0.304
Misoprostol	0.121	0.316
Oxytocin+Misoprostol	0.066	0.173
Proportion of women requiring blood transfusion [in %] per location of healthcare setting and severity of PPH
% of women requiring blood transfusion		Primary Healthcare Centre			Secondary Healthcare Centre			Tertiary Healthcare Centre			Source
		No PPH	Mild to moderate PPH	Severe PPH	No PPH	Mild to moderate PPH	Severe PPH	No PPH	Mild to moderate PPH	Severe PPH
Vaginal births	Heat-stable carbetocin	0.012	0.012	0.012	0.012	0.012	0.012	0.012	0.012	0.012	U-NMA, Gallos (2018)
	Oxytocin	0.015	0.015	0.015	0.015	0.015	0.015	0.015	0.015	0.015
	Misoprostol	0.013	0.013	0.013	0.013	0.013	0.013	0.013	0.013	0.013
	Oxytocin + Misoprostol	0.0129	0.0129	0.0129	0.0122	0.0122	0.0122	0.0101	0.0101	0.0101
C-section births	Heat-stable carbetocin	0.066	0.066	0.066	0.066	0.066	0.066	0.066	0.066	0.066
	Oxytocin	0.081	0.081	0.081	0.081	0.081	0.081	0.081	0.081	0.081
	Misoprostol	0.071	0.071	0.071	0.071	0.071	0.071	0.071	0.071	0.071
	Oxytocin + Misoprostol	0.0693	0.0693	0.0693	0.0654	0.0654	0.0654	0.0537	0.0537	0.0537
Duration of hospital stay (in days; fraction of a day is acceptable) per location of healthcare setting and severity of PPH
		Primary Healthcare Centre			Secondary Healthcare Centre			Tertiary Healthcare Centre			Source
		No PPH	Mild to moderate PPH	Severe PPH	No PPH	Mild to moderate PPH	Severe PPH	No PPH	Mild to moderate PPH	Severe PPH
Duration of hospital stay (days)		1	1	3	1	1	3.5	1	1	5.3	Annual health sector performance report (2020/21)

## Sheet: Interventions and costs
Interventions and Costs
Oxytocin dosing distribution (for PPH prevention) [total should sum to 100%]
						Proportion of women administered (in %)	Source
5IU						0.113475	Ejekam et al. (2018)
10IU						0.326241
15IU						0.048227
20IU						0.412766
30-60IU						0.099291
						1
Misporostol dosing for PPH prevention (in µg) [total should sum to 100%]						Dosing for PPH prevention (in µg)	Source
600 µg						1	Key Opinion Leader opinion (2023)
400 µg
						1
Proportion of women who receive both oxytocin and misoprostol for PPH prevention per location of healthcare setting [in %]
						Proportion of women (in %)	Source
PHC (primary healthcare centre)						0.3	Key Opinion Leader opinion (2023)
SHC (secondary healthcare centre)						0.4
THC (tertiary healthcare centre)						0.7
Cold chain costs per ampoule (average) [in local currency]
						Amount in local currency	Source
Cold-chain costs: Transport, testing & management per ampoule						21.5	National Medical Stores (2023)
Cold-chain costs: Cost for storage at facility per ampoule						168
						Proportion of vials
Cold-chain costs: % of vials disposed off						0.32	Diop et al. (2016)
Drug costs (in local currency)
						Cost per druge dose in local currency	Source
Heat-stable Carbetocin, 100 µg						2337.26	Ferring Pharmaceuticals, 2019 + FOB + National Medical Stores (2023)
Oxytocin, 10 IU						578	National Medical Stores (2023)
Misoprostol, 200 µg			Please note: data entry is for a 200 µg tablet			482.69	National Medical Stores (2023)
						Discount level (in %)	Source
Additional discount (in %) applied to oxytocin & misporostol costs (above)						0.25	Assumption
						Cost of syringe (in local currency)	Source
Cost of syringe for IM/IV injection (in local currency)						148	National Medical Stores (2023)
Average monthly salary (in local currency) per location of healthcare setting
Type of delivery staff	Assumption			Treatment setting		Average monthly salary (in local currency)	Source
Physician/ doctor (incl. medical officers)	Handles (complicated) delivery cases.			PHC		5408476	Public service Goverment salary structure (Year 22/23)
				SHC		5408476
				THC		6500000
Nurse	Supports uncomplicated deliveries, regular monitoring & administration of drugs. May handle uncomplicated deliveries.			PHC		1421634
				SHC		1421634
				THC		1421634
Auxiliary nurse / midwife (ANM)	Supports doctors and nurses during and after delivery. May handle uncomplicated deliveries.			PHC		596000
				SHC		596000
				THC		596000
Time taken per healthcare provider type per location of healthcare setting (in minutes)
						Time taken (in minutes)		Source
						Vaginal	C-section
Time taken by physician/doctor (incl. medical officers)			No PPH	PHC		30	60	Annual health sector performance report (2021/22)
				SHC		30	60
				THC		30	60
			Mild/moderate PPH	PHC		60	60
				SHC		60	60
				THC		60	60
			Severe PPH	PHC		60	60
				SHC		60	90
				THC		60	90
Time taken by nurse			No PPH	PHC		30	60	KOL opinion (2023)
				SHC		30	60
				THC		30	60
			Mild/moderate PPH	PHC		60	60
				SHC		60	60
				THC		60	60
			Severe PPH	PHC		90	60
				SHC		90	90
				THC		90	90
Time taken by auxiliary nurse midwife			No PPH	PHC		30	60	KOL opinion (2023)
				SHC		30	60
				THC		30	60
			Mild/moderate PPH	PHC		60	60
				SHC		60	60
				THC		60	60
			Severe PPH	PHC		90	60
				SHC		90	90
				THC		90	90
Amount of blood units used per location of healthcare setting (partial units acceptable)
						Amount of blood units used		Source
						Vaginal births	C-section births
No PPH				PHC		0	0	KOL opinion (2023)
				SHC		0	0
				THC		0	0
Mild/moderate PPH				PHC		1	1
				SHC		1	1
				THC		1	1
Severe PPH				PHC		1	1
				SHC		3	3
				THC		3	3
Proportion of women who receive oxytocin alone or combination of oxytocin+misoprostol as additional uterotonic(s) for treatment of PPH per location of healthcare setting (in %)
						Oxytocin only	Oxytocin + Misoprostol	Source
PHC (primary healthcare centre)						0	1	KOL opinion (2023)
SHC (secondary healthcare centre)						0	1
THC (tertiary healthcare centre)						0	1
Drug dosing for Treatment of PPH
						Select Oxytocin Dose (in IU)	Select Misoprostol Dose (in µg)	Source
Dose of Oxytocin to treat PPH						20 IU	n/a	KOL opinion (2023)
Dose of Oxytocin+Misoprostol to treat PPH (in combination)						20 iu	800 mcg	KOL opinion (2023)

## Sheet: Disability
Disability
Inputs for the duration of disability
					Duration (days)	Source
No PPH					0	Lubinga et al. (2015), Seligman et al. (2006), KOL opinion
PPH					30
Severe PPH					90
Inputs for the disability weights
					Disability weight	Source
No PPH					0	Salomon et al. (2015)
PPH					0.166
Severe PPH	0-30 days				0.473
	31-90 days				0.324

## Sheet: Mortality
Mortality
Risk of mortality due to PPH by age group
						Odds ratio	Source
Less than 20 years						1	Tort et al (2015)
Between 20 and 35 years						1.48
More than 35 years						2.16
Risk of PPH-related mortality by location of healthcare setting
						Odds ratio	Source
PHC (primary healthcare centre)						2.43	Tort et al (2015)
SHC (secondary healthcare centre)						1.49
THC (tertiary healthcare centre)						1
Proportion of PPH-related referrals that actually get transferred (in %)
						Proportion (%)	Source
From PHC (primary healthcare centre) to SHC (secondary healthcare centre)						0.8	KOL (HCIV) opinion (2023)
From SHC (secondary healthcare centre) to THC (tertiary healthcare centre)						0.037
Odds ratio of mortality due to referral for PPH
						Odds ratio	Source
Odds ratio of mortality due to referral to another healthcare setting						13.35	Tort et al. (2015)
Overall risk of death after a PPH event
						Probability (%)	Source
Overall risk of death after a PPH event (%)						0.0041453	Calculation using UDHS (2022) and Maternal Death Reviews (2022)
Maternal Mortality Ratio per 100,000 women (MMR)
(enter sub-national level if appropriate)						MMR	Source
						189	UDHS (2022)
PPH-related mortality as percentage of the MMR above (%)
						% PPH-related mortality	Source
						0.34	Maternal Death Reviews (2022)

## Sheet: Healthcare resource use
Healthcare resource use
Cost per day of hospital stay (related to PPH) (in local currency)				Cost per day (in local currency)	Source
Cost of a 1-day hospital stay		PHC		62365	KOL opinion (2023)
		SHC		398231
		THC		398231
Cost of blood transfusion per unit of blood related to PPH (incl. blood acquisition & administration) by healthcare location
				Cost in local currency	Source
Cost of blood transfusion per unit of blood		PHC		302232	Uganda Blood Transfusion services (2023)
		SHC		302232
		THC		302232
Cost of referral (related to PPH) (in local currency)				Cost in local currency	Source
Cost of referring a patient with severe PPH (costs include transportation charges)		From PHC to SHC		100000	KOL opinion (2023)
		From SHC to THC		140000
Follow-up costs related to PPH by location of healthcare setting				Cost in local currency	Source
Cost without secondary infection		PHC		6000	KOL opinion (2023)
		SHC		6000
		THC		6000
Cost with secondary infection		PHC		6000
		SHC		6000
		THC		6000
Follow-up secondary infections by location of healthcare setting (in %)				Secondary infection in %
Secondary infections vaginal births (%)		PHC		0.023	KOL opinion (2023)
		SHC		0.02
		THC		0.02
Secondary infections C-section births (%)		PHC		0.02
		SHC		0.02
		THC		0.02

## Sheet: BIM
Budget impact model
Inputs related to the population - Uganda
						Value	Source original model
Total population						47249585	World Bank. Available at: https://data.worldbank.org/indicator/SP.POP.TOTL (2022; accessed September 2023)
Number of births (per 1,000)						37	World Bank. Available at: https://data.worldbank.org/indicator/SP.DYN.CBRT.IN (2021; accessed September 2023)
Year of pouplation data						2022	World Bank. Available at: https://data.worldbank.org/indicator/SP.POP.TOTL (2022; accessed September 2023)
Proportion of institutional births						0.91	Uganda demographic and health survey (2022)
Proportion of births in public facilities						0.805	Annual Sector health performance report (2021/2022)
Proportion of women receiving prophylactic uterotonics						0.98	Assumption
First year of the analysis						2023
Population growth rate						3	World Bank. Available at: https://data.worldbank.org/indicator/SP.POP.GROW (2022, accessed in September 2023)
Public facility-based uterotonic market share - prophylactic dosing only
Current scenario (without heat-stable carbetocin)
Treatment		2023			2024	2025	2026	2027	Source
Oxytocin		0.61			0.61	0.61	0.61	0.61	Uganda’s EMNCCG (May 2022) and KOL opinion
Misoprostol		0.05			0.05	0.05	0.05	0.05
Oxytocin+Misoprostol combination		0.34			0.34	0.34	0.34	0.34
New scenario (with heat-stable carbetocin) - prophylactic dosing only
Treatment		2023			2024	2025	2026	2027	Source
Heat-stable carbetocin		0.02			0.05	0.1	0.2	0.3	Uganda’s EMNCCG (May 2022) and KOL opinion
Oxytocin		0.6			0.58	0.55	0.5	0.45
Misoprostol			0.05		0.05	0.05	0.05	0.05
Oxytocin+Misoprostol combination		0.33			0.32	0.3	0.25	0.2
